# Supplementary material for: The Mental Health Outcomes and Cost Estimates of Korean Medicine for Anxiety Disorder Patients
Source: Healthcare (Basel). 2024 Jul 5;12(13):1345. doi: 10.3390/healthcare12131345 (PMC11241194; doi:10.3390/healthcare12131345)
Supplement: Supplementary file 1 [file healthcare-12-01345-s001.zip]

Archive with 1 entries (1 files):
- healthcare-3017555-supplementary.pdf
